# Supplementary material for: Assessment of the dietary amino acid profiles and the relative biomarkers for amino acid balance in the low-protein diets for broiler chickens
Source: J Anim Sci Biotechnol. 2024 Nov 14;15:157. doi: 10.1186/s40104-024-01108-2 (PMC11562705; doi:10.1186/s40104-024-01108-2)
Supplement: Supplementary file 1 — Additional file 1: Table S1. Ingredients and nutrient composition of the experimental diets in starter phase (as-fed basis). Table S2. Ingredients and nutrient composition of the experimental diets in grower phase (as-fed basis). Table S3. Ingredients and nutrient composition of the experimental diets in finisher phase (as-fed basis). [file 40104_2024_1108_MOESM1_ESM.xlsx]

## Sheet: Starter phase
Table S1 Ingredients and nutrient composition of the experimental diets in starter phase (as-fed basis)
Item	Con(+)	Con(-)	L&A(-)	L&A(+)	M&C(-)	M&C(+)	BCAA(-)	BCAA(+)	Thr(-)	Thr(+)	Trp(-)	Trp(+)
Corn (level 2, 7.8%), %	49.9997	58.18	58.3976	58.9972	60.7306	60.7151	63.5628	63.4501	63.566	63.4559	63.4778	63.522
Soybean meal (level 3, 44%), %	35.5553	27.2871	25.9693	25.7259	24.7915	24.7901	20.3225	20.3234	20.3224	20.3234	20.3232	20.3228
Corn gluten meal (61%), %	4.4365	5	4.81514	4.79302	5.24115	5.24358	5.4743	5.48922	5.47394	5.48846	5.48557	5.47975
Calcium bicarbonate (anhydrous) , %	1.5272	1.583	1.52506	1.52582	1.34379	1.34383	1.37628	1.37647	1.37627	1.37646	1.37642	1.37635
Soy oil, %	5.7212	4.2381	4.63328	4.35209	3.77808	3.72178	3.64112	3.45517	3.54419	3.5809	3.60416	3.55298
Mineral meal, %	1.3605	1.3916	1.60447	1.60583	1.05725	1.05724	1.07099	1.07087	1.07099	1.07087	1.0709	1.07094
Salt, %	0.3585	0.302	0.325538	0.253682	0.287392	0.287186	0.256497	0.256518	0.256496	0.256517	0.256513	0.256504
Choline chloride (50%), %	0.2013	0.2407	0.245034	0.245696	0.248583	0.248609	0.270463	0.270587	0.270459	0.270581	0.270557	0.270508
Mineral premix2, %	0.2	0.2	0.2	0.2	0.2	0.2	0.2	0.2	0.2	0.2	0.2	0.2
DL-Methionine, %	0.1526	0.1783	0.198245	0.198875	0.134827	0.232229	0.210888	0.210859	0.210887	0.21086	0.210866	0.210877
L-LysineHCl, %	0.0921	0.2677	0.199235	0.420148	0.319314	0.319366	0.418312	0.418435	0.41831	0.418429	0.418405	0.418357
Vitamin premix3, %	0.02	0.02	0.02	0.02	0.02	0.02	0.02	0.02	0.02	0.02	0.02	0.02
L-Cysteine, %	0	0.0221	0.0238133	0.023799	0.0117472	0.0701723	0.0359945	0.0360451	0.0359929	0.0360425	0.0360326	0.0360127
L-Phenylalanine, %	0	0	0	0.0033707	2.38419e-08	2.38419e-08	0.0588526	0.0587242	0.0588555	0.0587307	0.0587556	0.0588056
L-Threonine, %	0	0.0658	0.0928675	0.0926527	0.104944	0.104963	0.157317	0.157345	0.0689698	0.225488	0.141674	0.141666
L-Arginine, %	0.3126	0.309	0.209484	0.486505	0.343781	0.343839	0.457352	0.457496	0.457349	0.457489	0.457461	0.457405
L-Histidine, %	0	0.0235	0.0250996	0.0264996	0.0274752	0.0274982	0.0845477	0.0846262	0.0845445	0.0846222	0.0846067	0.0845756
L-Isoleucine, %	0	0	0.0356877	0.0388005	0.0408113	0.0408244	0.0327092	0.178289	0.0853197	0.0852778	0.0852862	0.085303
L-Leucine, %	0	0.0496	0.112084	0.109061	0.0791265	0.0790754	0	0.362619	0.169126	0.169095	0.169119	0.16911
L-Tryptophan, %	0.0337	0.0379	0.0419764	0.0420294	0.0535282	0.0535392	0.0753258	0.0753507	0.0753253	0.0753494	0.0334056	0.0834056
L-Valine, %	0	0.0429	0.0651642	0.0679135	0.0882679	0.0882913	0.0559379	0.237871	0.145072	0.145092	0.145076	0.145082
Glycine, %	0.003	0.2523	0.945929	0.346421	0.701363	0.615981	1.65266	1.24432	1.52434	1.42486	1.50868	1.47225
Phytase, %	0.02	0.02	0.02	0.02	0.02	0.02	0.02	0.02	0.02	0.02	0.02	0.02
Potassium carbonate, %	0.0058	0.212	0.251845	0.256263	0.274689	0.274799	0.39467	0.395141	0.394659	0.395117	0.395025	0.394842
Sodium bicarbonate, %	0	0.0764	0.0431925	0.148364	0.10171	0.102017	0.150491	0.150494	0.150492	0.150494	0.150494	0.150493
Nutrient concentration (analyzed composition)
Dry matter, %	89.3027	89.2315	89.3616	89.319	89.1965	89.1987	89.3377	89.3483	89.3365	89.3485	89.3516	89.3402
ME, Mcal/kg	3.13	3.071	3.168	3.1	3.153	3.079	3.137	3.157	3.16	3.15	3.151	3.155
SID CP, %	23.21	21.08	21.3	21.14	20.82	20.7	21.33	21.02	21.26	21.14	21.07	20.97
Calcium, %	1.04566	1.04717	1.10281	1.10281	0.852809	0.852809	0.852809	0.852809	0.852809	0.852809	0.852809	0.852809
Available phosphorus, %	0.341111	0.342084	0.330249	0.330249	0.300249	0.300249	0.300249	0.300249	0.300249	0.300249	0.300249	0.300249
SID Lysine, %	1.214	1.17	1.052	1.258	1.184	1.158	1.149	1.167	1.192	1.17	1.193	1.193
SID Methionine, %	0.499627	0.488614	0.509613	0.512516	0.452862	0.555104	0.517168	0.514081	0.515886	0.532367	0.510282	0.484339
SID Cysteine, %	0.411131	0.386165	0.379402	0.393915	0.361281	0.33297	0.387452	0.373986	0.385484	0.389553	0.349098	0.370507
SID Methionine + Cysteine, %	0.910758	0.874779	0.889015	0.906431	0.814143	0.888074	0.90462	0.888067	0.90137	0.92192	0.85938	0.854846
SID Phenylalanine + Tyrosine, %	1.639	1.514	1.47	1.435	1.551	1.337	1.264	1.201	1.22	1.26	1.324	1.215
SID Phenylalanine, %	0.972	0.956	0.904	0.892	0.939	0.843	0.814	0.795	0.81	0.818	0.83	0.8
SID Tyrosine, %	0.667	0.558	0.566	0.543	0.612	0.494	0.45	0.406	0.41	0.442	0.494	0.415
SID Threonine, %	0.834	0.788	0.783	0.775	0.769	0.8	0.775	0.755	0.704	0.83	0.746	0.753
SID Arginine, %	1.606	1.436	1.343	1.632	1.373	1.415	1.397	1.398	1.39	1.441	1.417	1.439
SID Histidine, %	0.547	0.532	0.506	0.498	0.499	0.522	0.511	0.504	0.483	0.477	0.492	0.485
SID Isoleucine, %	0.928	0.808	0.835	0.835	0.811	0.825	0.72	0.893	0.784	0.785	0.797	0.795
SID Leucine, %	2.147	2.05	2.023	2.023	2.02	2.064	1.988	2.172	2.029	2.052	2.077	2.041
SID Tryptophan, %	0.294239	0.238768	0.223301	0.234015	0.228417	0.214796	0.199972	0.199976	0.238215	0.222531	0.189381	0.255678
SID Valine, %	1.047	1.024	1.011	1.004	1.007	1.024	0.904	1.15	0.98	0.973	0.967	0.994
SID Glycine, %	1.72	1.888	2.432	1.819	2.146	2.23	2.845	2.405	2.608	2.786	2.742	2.481
SID Glycine + Serine, %	0.737	0.96	1.526	0.929	1.272	1.315	2.014	1.628	1.817	1.98	1.942	1.692
SID Serine, %	0.983	0.928	0.906	0.89	0.874	0.915	0.831	0.777	0.791	0.806	0.8	0.789
Kalium, %	0.776929	0.776923	0.777021	0.777021	0.776864	0.776864	0.776864	0.776864	0.776864	0.776864	0.776864	0.776864
Natrium, %	0.161283	0.158106	0.158069	0.158069	0.158069	0.158069	0.158069	0.158069	0.158069	0.158069	0.158069	0.158069
Chlorine, %	0.276773	0.276798	0.276717	0.276717	0.276717	0.276717	0.276717	0.276717	0.276717	0.276717	0.276717	0.276717
Choline, mg/kg	2347.31	2360.58	2345.32	2345.33	2345.28	2345.28	2345.29	2345.28	2345.29	2345.28	2345.28	2345.29
Kalium, mmol/kg	198.703	198.701	198.727	198.727	198.687	198.687	198.687	198.687	198.687	198.687	198.687	198.687
Natrium, mmol/kg	70.123	68.742	68.7258	68.7258	68.7258	68.7258	68.7258	68.7258	68.7258	68.7258	68.7258	68.7258
Chlorine, mmol/kg	77.9641	77.9711	77.9483	77.9483	77.9483	77.9483	77.9483	77.9483	77.9483	77.9483	77.9483	77.9483
Electrolyte balance, mmol/kg	190.862	189.472	189.504	189.504	189.464	189.464	189.464	189.464	189.464	189.464	189.464	189.464
Con(+): the Normal-protein Control group; Con(-): the Low-protein Control group; L&A(-): the Lysine and Arginine restriction group; L&A(+): the Lysine and Arginine supplementation group; M&C(-): the Methionine and Cysteine restriction group; M&C(+): the Methionine and Cysteine supplementation group; BCAA(-): the BCAA restriction group; BCAA(+): the BCAA supplementation group; Thr(-): the Threonin…
1The Mineral premix provided the following per kg of diet: Cu: 16 mg; Zn: 110 mg; Fe: 80 mg; Mn: 120 mg; Se: 0.30 mg; I: 1.50 mg
2The Vitamin premix provided the following per kg of diet: Vitamin A: 15,000 IU; Vitamin D3: 3,600 IU; Vitamin E: 30 IU; Vitamin K3: 3.00 mg; Vitamin B2: 9.60 mg; Vitamin B12: 0.03 mg; Biotin: 0.15 mg; Folic acid: 1.50 mg; Pantothenic acid: 13.80 mg; Niacin: 45 mg

## Sheet: Grower phase
Table S2 Ingredients and nutrient composition of the experimental diets in grower phase (as-fed basis)
Item	Con(+)	Con(-)	L&A(-)	L&A(+)	M&C(-)	M&C(+)	BCAA(-)	BCAA(+)	Thr(-)	Thr(+)	Trp(-)	Trp(+)
Corn (level 2, 7.8%), %	58.9176	68.264	65.8636	68.7021	67.9157	68.0503	70.0759	68.4039	69.369	68.5758	68.494	68.888
Soybean meal (level 3, 44%), %	27.5417	17.0576	21.1638	17.4292	18.3241	18.1157	17.8102	16.6847	15.3133	16.4406	16.6235	16.7614
Corn gluten meal (61%), %	4.86912	6.78251	5.46468	5.97807	5.86928	5.90112	6.17335	6.85298	7.05176	6.88835	6.85553	6.11297
Calcium bicarbonate (anhydrous) , %	1.25151	1.30611	1.37441	1.31751	1.32392	1.30521	1.29995	1.30861	1.31706	1.31012	1.30891	1.31375
Soy oil, %	4.01375	1.89635	2.51462	1.92775	2.16852	2.08447	1.37294	1.78301	1.73699	1.87426	1.88271	1.98876
Mineral meal, %	1.20997	1.53392	1.22923	1.2439	1.2313	1.2477	0.33573	1.53518	1.54028	1.53609	1.53546	1.25262
Salt, %	0.289544	0.2293	0.277586	0.188825	0.227003	0.225547	0.234166	0.226804	0.217561	0.225159	0.226385	0.216568
Choline chloride (50%), %	0.21043	0.257505	0.23788	0.255369	0.2513	0.252303	0.251359	0.259417	0.265928	0.260575	0.259653	0.258866
Mineral premix2, %	0.2	0.2	0.2	0.2	0.2	0.2	0.2	0.2	0.2	0.2	0.2	0.2
DL- Methionine, %	0.127081	0.171764	0.161814	0.170044	0.110813	0.213102	0.17321	0.172554	0.17556	0.173089	0.172698	0.15124
L-LysineHCl, %	0.176372	0.362772	0.210445	0.487794	0.369943	0.374407	0.345027	0.370889	0.400165	0.3761	0.372134	0.403465
Vitamin premix3, %	0.02	0.02	0.02	0.02	0.02	0.02	0.02	0.02	0.02	0.02	0.02	0.02
L-Cysteine, %	0.0306948	0.0204103	0.0254135	0.0347347	0.0226668	0.0639931	0.018957	0.0214094	0.0248699	0.0220253	0.0215413	0.0511875
L-Phenylalanine, %	0	0.0811506	0.0792395	0.124368	0.113444	0.115937	0.0849787	0.0855093	0.102007	0.0884459	0.0862937	0.132104
L-Threonine, %	0.0354281	0.128744	0.0998752	0.136144	0.127204	0.129302	0.124181	0.133312	0.081043	0.210712	0.144178	0.142948
L-Arginine, %	0.114508	0.339812	0.162675	0.487094	0.329347	0.334307	0.321414	0.348836	0.381355	0.354624	0.350216	0.36659
L-Histidine, %	0.0317041	0.1281	0.102551	0.123582	0.117337	0.118829	0.122913	0.130847	0.140603	0.132583	0.131245	0.106542
L-Isoleucine, %	0.0264811	0.148598	0.107656	0.151686	0.140628	0.14319	0.0806967	0.243629	0.18436	0.161855	0.166716	0.159828
L-Leucine, %	0.117064	0.15051	0.184785	0.219689	0.210914	0.21277	0.0106737	0.370404	0.189317	0.164886	0.170115	0.224686
L-Tryptophan, %	0.0136625	0.0622899	0.0314767	0.0398658	0.0357382	0.0367122	0.0367355	0.0422549	0.0492186	0.0471632	0.0282979	0.0732017
L-Valine, %	0.0410724	0.140411	0.116461	0.161072	0.150422	0.152921	0.0791026	0.241071	0.173585	0.151204	0.155965	0.169171
Glycine, %	0.566219	0.167689	0	0	0.218296	0.172178	0.310389	0	0.451206	0.212799	0.227703	0.426215
Phytase, %	0.02	0.02	0.02	0.02	0.02	0.02	0.02	0.02	0.02	0.02	0.02	0.02
Potassium carbonate, %	0.0579283	0.317798	0.212685	0.309044	0.286463	0.291958	0.29121	0.328034	0.363689	0.33438	0.329416	0.327676
sodium bicarbonate, %	0.118149	0.212679	0.139074	0.272184	0.215653	0.218041	0.206983	0.216648	0.231194	0.219237	0.217291	0.232226
Nutrient concentration (analyzed composition)
Dry matter, %	89.1387	89.0757	89.0006	89.0431	89.0446	89.0501	88.8392	89.0972	89.121	89.1017	89.0959	89.081
ME, Mcal/kg	3.116	3.14	3.157	3.076	3.145	3.074	3.127	3.08	3.145	3.074	3.169	3.10034
SID CP, %	21.1513	19.12	18.94	18.89	19.19	18.96	19.1	18.9	19.31	19.14	18.99	19.2
Calcium, %	0.890157	0.990157	0.912232	0.890157	0.890157	0.890157	0.561422	0.990157	0.990157	0.990157	0.990157	0.890157
Available phosphorus, %	0.287937	0.287937	0.302439	0.289317	0.291237	0.287937	0.287937	0.287937	0.287937	0.287937	0.287937	0.287937
SID Lysine, %	1.11	1.058	0.962	1.177	1.0925	1.0973	1.0926	1.0817	1.054	1.017	1.026	1.031
SID Methionine, %	0.47296	0.478542	0.449096	0.458982	0.420783	0.497551	0.463123	0.48817	0.4774	0.483099	0.462556	0.478642
SID Cysteine, %	0.372004	0.349817	0.370388	0.359458	0.355815	0.374809	0.281569	0.37236	0.379034	0.37975	0.356318	0.321462
SID Methionine + Cysteine, %	0.844964	0.828359	0.819484	0.81844	0.776598	0.87236	0.744692	0.86053	0.856434	0.862849	0.818874	0.800104
SID Phenylalanine + Tyrosine, %	1.348	1.274	1.414	1.367	1.384	1.25	1.184	1.15	1.266	1.19	1.151	1.142
SID Phenylalanine, %	0.788	0.809	0.891	0.863	0.865	0.827	0.777	0.747	0.876	0.767	0.744	0.793
SID Tyrosine, %	0.56	0.465	0.523	0.504	0.519	0.423	0.407	0.403	0.39	0.423	0.407	0.349
SID Threonine, %	0.734	0.715	0.731	0.703	0.718	0.744	0.704	0.719	0.674	0.776	0.743	0.695
SID Arginine, %	1.278	1.23	1.1924	1.457	1.228	1.26	1.28	1.296	1.2994	1.208	1.235	1.21
SID Histidine, %	0.542	0.431	0.452	0.406	0.421	0.43	0.396	0.401	0.439	0.4	0.449	0.41
SID Isoleucine, %	0.874	0.758	0.778	0.738	0.763	0.761	0.687	0.867	0.787	0.74	0.79	0.764
SID Leucine, %	2.057	2.029	2.027	2.014	2.064	2.066	1.82	2.255	2.027	2.061	2.036	2.083
SID Tryptophan, %	0.214618	0.192829	0.199723	0.177291	0.207892	0.204637	0.160178	0.177122	0.193307	0.159033	0.173243	0.225488
SID Valine, %	0.937	0.951	0.976	0.946	0.966	0.961	0.855	1.028	0.973	0.95	0.972	0.978
SID Glycine, %	2.06	1.497	1.544	1.406	1.644	1.672	1.621	1.43	1.89	1.572	1.635	1.678
SID Glycine + Serine, %	1.231	0.774	0.698	0.642	0.846	0.884	0.905	0.697	1.097	0.845	0.845	1
SID Serine, %	0.829	0.723	0.846	0.764	0.798	0.788	0.716	0.733	0.793	0.727	0.79	0.678
Kalium, %	0.695181	0.695181	0.695182	0.695181	0.695182	0.695182	0.695182	0.695181	0.695182	0.695182	0.695182	0.695182
Natrium, %	0.16389	0.16389	0.16389	0.16389	0.16389	0.16389	0.16389	0.16389	0.16389	0.16389	0.16389	0.16389
Chlorine, %	0.250647	0.250647	0.250646	0.250646	0.250647	0.250647	0.250647	0.250647	0.250646	0.250646	0.250646	0.250646
Choline, mg/kg	2220.65	2220.65	2220.65	2220.65	2220.65	2220.65	2220.65	2220.65	2220.65	2220.65	2220.65	2220.65
Kalium, mmol/kg	177.796	177.796	177.796	177.796	177.796	177.796	177.796	177.796	177.796	177.796	177.796	177.796
Natrium, mmol/kg	71.2566	71.2566	71.2566	71.2566	71.2566	71.2566	71.2566	71.2566	71.2566	71.2566	71.2566	71.2566
Chlorine, mmol/kg	70.6046	70.6046	70.6046	70.6046	70.6046	70.6046	70.6046	70.6046	70.6046	70.6046	70.6046	70.6046
Electrolyte balance, mmol/kg	178.448	178.448	178.448	178.448	178.448	178.448	178.448	178.448	178.448	178.448	178.448	178.448
Con(+): the Normal-protein Control group; Con(-): the Low-protein Control group; L&A(-): the Lysine and Arginine restriction group; L&A(+): the Lysine and Arginine supplementation group; M&C(-): the Methionine and Cysteine restriction group; M&C(+): the Methionine and Cysteine supplementation group; BCAA(-): the BCAA restriction group; BCAA(+): the BCAA supplementation group; Thr(-): the Threonin…
1The Mineral premix provided the following per kg of diet: Cu: 16 mg; Zn: 110 mg; Fe: 80 mg; Mn: 120 mg; Se: 0.30 mg; I: 1.50 mg
2The Vitamin premix provided the following per kg of diet: Vitamin A: 15,000 IU; Vitamin D3: 3,600 IU; Vitamin E: 30 IU; Vitamin K3: 3.00 mg; Vitamin B2: 9.60 mg; Vitamin B12: 0.03 mg; Biotin: 0.15 mg; Folic acid: 1.50 mg; Pantothenic acid: 13.80 mg; Niacin: 45 mg

## Sheet: Finisher phase
Table S3 Ingredients and nutrient composition of the experimental diets in finisher phase (as-fed basis)
Item	Con(+)	Con(-)	L&A(-)	L&A(+)	M&C(-)	M&C(+)	BCAA(-)	BCAA(+)	Thr(-)	Thr(+)	Trp(-)	Trp(+)
Corn (level 2, 7.8%), %	61.0975	68.4353	67.1072	69.5911	68.2488	68.499	67.5373	69.1281	68.2104	68.4699	68.2747	68.4976
Soybean meal (level 3, 44%), %	22.7503	16.1804	18.0183	14.5561	16.4316	16.0229	17.7227	14.9105	16.5833	16.0177	16.3895	16.0528
Corn gluten meal (61%), %	6.15606	6.74507	6.48321	6.97892	6.70996	6.77424	6.49631	6.95614	6.67879	6.7794	6.71655	6.76727
Calcium bicarbonate (anhydrous), %	1.35711	1.39285	1.38159	1.40283	1.39132	1.3939	1.38303	1.40101	1.39027	1.39399	1.39158	1.39368
Soy oil, %	5.06909	3.43231	3.69877	3.1974	3.48899	3.40513	3.64788	3.25208	3.45833	3.44063	3.47115	3.40797
Mineral meal, %	1.22237	1.24969	1.24281	1.25575	1.24874	1.25023	1.24415	1.2542	1.24825	1.25021	1.2489	1.25014
Salt, %	0.283686	0.239039	0.281182	0.198585	0.240813	0.238143	0.249647	0.230749	0.241986	0.238193	0.24069	0.238423
Choline chloride (50%), %	0.199646	0.227712	0.219026	0.235409	0.226531	0.228514	0.220174	0.233972	0.225731	0.228577	0.226735	0.228349
Mineral premix2, %	0.2	0.2	0.2	0.2	0.2	0.2	0.2	0.2	0.2	0.2	0.2	0.2
DL-Methionine, %	0.0797611	0.0947716	0.0907371	0.0983333	0.0547788	0.13479	0.0914352	0.0975082	0.0939022	0.0951101	0.0943104	0.095045
L-Lysine HCl, %	0.177203	0.313994	0.183832	0.439626	0.308646	0.317418	0.280831	0.34136	0.305319	0.317571	0.309548	0.316754
Vitamin premix3, %	0.02	0.02	0.02	0.02	0.02	0.02	0.02	0.02	0.02	0.02	0.02	0.02
L-Cysteine, %	0.0064456	0.0163453	0.0116121	0.0205384	0	0.0536774	0.0122551	0.0197386	0.0152715	0.0168099	0.015812	0.027465
L-Phenylalanine, %	0.0878981	0.169712	0.147575	0.189259	0.166682	0.171558	0.151359	0.184776	0.164928	0.171587	0.167184	0.171219
L-Threonine, %	0.0344361	0.0995375	0.081082	0.125615	0.117219	0.101136	0.0839778	0.112365	0.0336762	0.170467	0.0974409	0.121031
L-Arginine, %	0.0722824	0.214537	0.0577951	0.344855	0.1979	0.207646	0.166993	0.234249	0.194201	0.207819	0.198902	0.206908
L-Histidine, %	0.0287293	0.0733639	0.0603179	0.0849079	0.0715851	0.0745209	0.062249	0.0825518	0.0704529	0.0745835	0.071887	0.0742931
L-Isoleucine, %	0.0172406	0.0988535	0.0762214	0.118851	0.0957595	0.10078	0.00891015	0.18544	0.0939104	0.100835	0.096276	0.100417
L-Leucine, %	0.243692	0.293957	0.277045	0.308833	0.291626	0.295212	0.0816549	0.50372	0.290506	0.295133	0.291996	0.295015
L-Tryptophan, %	0.00591291	0.0156031	0.00705143	0.0231658	0.0144359	0.0163493	0.00837027	0.0215707	0.0137112	0.0163822	0	0.0423963
L-Valine, %	0.0318084	0.109398	0.0874173	0.128831	0.106396	0.111301	0.0105208	0.20502	0.104554	0.111376	0.106901	0.110936
Glycine, %	0.709561	0	-1e-06	0.00101963	0	6.38673e-13	-1.59839e-06	-1e-06	0	0	0	-7.23278e-07
Phytase, %	0.02	0.02	0.02	0.02	0.02	0.02	0.02	0.02	0.02	0.02	0.02	0.02
Potassium carbonate, %	0	0.158827	0.111206	0.200994	0.152341	0.163132	0.117904	0.192729	0.148094	0.163412	0.153451	0.162268
sodium bicarbonate, %	0.129297	0.198679	0.136003	0.259081	0.195899	0.200462	0.182288	0.21216	0.194388	0.200403	0.196451	0.200025
Nutrient concentration (analyzed composition)
Dry matter, %	89.32	89.1595	89.1325	89.1851	89.156	89.1673	89.114	89.2017	89.1462	89.1708	89.1592	89.161
ME, Mcal/kg	3.206	3.199	3.268	3.231	3.224	3.259	3.267	3.182	3.242	3.176	3.236	3.259
SID CP, %	20.2206	18.21	17.89	18.08	18.05	17.94	18.06	17.89	18.233	18.2	17.98	17.95
Calcium, %	0.90969	0.90969	0.90969	0.90969	0.90969	0.90969	0.90969	0.90969	0.90969	0.90969	0.90969	0.90969
Available phosphorus, %	0.300843	0.300844	0.300844	0.300844	0.300844	0.300843	0.300843	0.300843	0.300844	0.300843	0.300843	0.300843
SID Lysine, %	0.979	0.976	0.857	1.0954	0.94	0.984	0.95	0.954	0.982	1.007	0.946	0.96
SID Methionine, %	0.411737	0.399765	0.395149	0.402704	0.370607	0.445866	0.400899	0.402912	0.410027	0.394721	0.390322	0.39809
SID Cysteine, %	0.35993	0.354287	0.315599	0.347532	0.296429	0.39184	0.372109	0.370864	0.306588	0.332919	0.334591	0.371261
SID Methionine + Cysteine, %	0.771667	0.754052	0.710748	0.750236	0.667036	0.837706	0.773008	0.773776	0.716615	0.72764	0.724913	0.769351
SID Phenylalanine + Tyrosine, %	1.446	1.333	1.352	1.429	1.293	1.284	1.279	1.201	1.281	1.251	1.238	1.325
SID Phenylalanine, %	0.925	0.875	0.888	0.913	0.86	0.866	0.853	0.834	0.883	0.855	0.876	0.921
SID Tyrosine, %	0.521	0.458	0.464	0.516	0.433	0.418	0.426	0.367	0.398	0.396	0.362	0.404
SID Threonine, %	0.683	0.667	0.668	0.673	0.665	0.694	0.686	0.663	0.644	0.719	0.64	0.681
SID Arginine, %	1.104	1.1911	0.996	1.202	1.0874	1.0941	1.0873	1.084	1.11	1.138	1.0864	1.0907
SID Histidine, %	0.463	0.416	0.41	0.4	0.395	0.441	0.437	0.402	0.438	0.398	0.413	0.404
SID Isoleucine, %	0.722	0.725	0.724	0.711	0.697	0.732	0.665	0.808	0.722	0.706	0.691	0.677
SID Leucine, %	2.143	2.033	2.0189	2.054	2.049	2.019	1.871	2.208	2.064	2.012	2.037	2.043
SID Tryptophan, %	0.171235	0.169499	0.171488	0.150481	0.170823	0.170815	0.151238	0.150481	0.156757	0.15304	0.164636	0.189031
SID Valine, %	0.905	0.903	0.902	0.897	0.88	0.92	0.822	0.987	0.932	0.891	0.865	0.88
SID Glycine, %	2.031	1.364	1.359	1.341	1.281	1.481	1.379	1.281	1.466	1.316	1.221	1.395
SID Glycine + Serine, %	1.199	0.602	0.584	0.578	0.556	0.711	0.622	0.556	0.688	0.584	0.517	0.645
SID Serine, %	0.832	0.762	0.775	0.763	0.725	0.77	0.757	0.725	0.778	0.732	0.704	0.75
Kalium, %	0.59035	0.59035	0.59035	0.59035	0.59035	0.590349	0.590349	0.59035	0.590349	0.590349	0.590349	0.590349
Natrium, %	0.163693	0.163693	0.163785	0.163695	0.163693	0.163785	0.163785	0.163785	0.163785	0.163785	0.163785	0.163785
Chlorine, %	0.246902	0.246902	0.247044	0.246906	0.246902	0.247044	0.247044	0.247044	0.247044	0.247044	0.247044	0.247044
Choline, mg/kg	2047.55	2047.55	2047.55	2047.55	2047.55	2047.55	2047.55	2047.55	2047.55	2047.55	2047.55	2047.55
Kalium, mmol/kg	150.985	150.985	150.985	150.985	150.985	150.985	150.985	150.985	150.985	150.985	150.985	150.985
Natrium, mmol/kg	71.1707	71.1707	71.2107	71.1719	71.1707	71.2107	71.2107	71.2107	71.2107	71.2107	71.2107	71.2107
Chlorine, mmol/kg	69.5499	69.5499	69.5899	69.551	69.5499	69.5899	69.5899	69.5899	69.5899	69.5899	69.5899	69.5899
Electrolyte balance, mmol/kg	152.605	152.605	152.605	152.605	152.605	152.605	152.605	152.605	152.605	152.605	152.605	152.605
Con(+): the Normal-protein Control group; Con(-): the Low-protein Control group; L&A(-): the Lysine and Arginine restriction group; L&A(+): the Lysine and Arginine supplementation group; M&C(-): the Methionine and Cysteine restriction group; M&C(+): the Methionine and Cysteine supplementation group; BCAA(-): the BCAA restriction group; BCAA(+): the BCAA supplementation group; Thr(-): the Threonin…
1The Mineral premix provided the following per kg of diet: Cu: 16 mg; Zn: 110 mg; Fe: 80 mg; Mn: 120 mg; Se: 0.30 mg; I: 1.50 mg
2The Vitamin premix provided the following per kg of diet: Vitamin A: 15,000 IU; Vitamin D3: 3600 IU; Vitamin E: 30 IU; Vitamin K3: 3.00 mg; Vitamin B2: 9.60 mg; Vitamin B12: 0.03 mg; Biotin: 0.15 mg; Folic acid: 1.50 mg; Pantothenic acid: 13.80 mg; Niacin: 45 mg
